# Supplementary material for: Persistent Increase of Sympathetic Activity in Post-Acute COVID-19 of Paucisymptomatic Healthcare Workers
Source: Int J Environ Res Public Health. 2023 Jan 1;20(1):830. doi: 10.3390/ijerph20010830 (PMC9820028; doi:10.3390/ijerph20010830)
Supplement: Supplementary file 1 [file ijerph-20-00830-s001.zip]

Archive with 1 entries (1 files):
- ijerph-2048473-supplementary.pdf
